# Supplementary material for: Prevalence and Clinical Picture of Diamine Oxidase Gene Variants in Children and Adolescents with Attention Deficit Hyperactivity Disorder: A Pilot Study
Source: J Clin Med. 2024 Mar 14;13(6):1659. doi: 10.3390/jcm13061659 (PMC10970994; doi:10.3390/jcm13061659)
Supplement: Supplementary file 1 [file jcm-13-01659-s001.zip]

Archive with 1 entries (1 files):
- jcm-2830791-supplementary.pdf
